# Supplementary material for: Structure–Activity Relationships between the State of Silver on Different Supports and Their I2 and CH3I Adsorption Properties
Source: Nanomaterials (Basel). 2021 May 14;11(5):1300. doi: 10.3390/nano11051300 (PMC8155951; doi:10.3390/nano11051300)
Supplement: Supplementary file 1 [file nanomaterials-11-01300-s001.zip]

Archive with 1 entries (1 files):
- nanomaterials-1207474-supplementary.pdf
